# Supplementary material for: RNA-Seq Reveals the Underlying Molecular Mechanism of First Cleavage Time Affecting Porcine Embryo Development
Source: Genes (Basel). 2022 Jul 15;13(7):1251. doi: 10.3390/genes13071251 (PMC9320770; doi:10.3390/genes13071251)
Supplement: Supplementary file 1 [file genes-13-01251-s001.zip]

Archive with 1 entries (1 files):
- genes-1788681-supplementary.pdf
